# Supplementary material for: Genome statistics and phylogenetic reconstructions for Southern Hemisphere whelks (Gastropoda: Buccinulidae)
Source: Data Brief. 2017 Nov 7;16:172–81. doi: 10.1016/j.dib.2017.11.021 (PMC5702863; doi:10.1016/j.dib.2017.11.021)
Supplement: Supplementary file 2 — Supplementary material [file mmc2.zip › mmc2.NWK]

((((((((Buccinulum_pertinax_finlayi:0.004374274591202598,Buccinulum_fuscozonatum:0.004374274591202598):0.03364612312334403,Buccinulum_pallidum:0.03802039771454663):0.053759247989288717,(Buccinulum_vittatum_vittatum:0.026737916287569052,Buccinulum_robustum:0.026737916287569052):0.06504172941626629):0.018896199643937794,((((Aeneator_otagoensis:0.021169443953988676,Aeneator_benthicolus:0.021169443953988676):0.013939956018580557,Aeneator_recens:0.03510939997256923):0.007340551019587471,Aeneator_elegans:0.042449950992156704):0.0313466324424605,Aeneator_valedictus:0.0737965834346172):0.036879261913155936):0.18291840858247316,(((((Penion_chathamensis_M190085_3:0.001431731823492377,Penion_chathamensis_M190082_2:0.001431731823492377):0.07499560327659777,Penion_cuvierianus_cuvierianus:0.07642733510009014):0.013410095928363508,(Penion_sulcatus_Phoenix9:0.003083655405364205,Penion_sulcatus_Phoenix1:0.003083655405364205):0.08675377562308945):0.07139257407924327,(Penion_maximus:0.015388709381379984,Penion_mandarinus:0.015388709381379984):0.14584129572631693):0.020967781756526416,((Kelletia_lischkei:0.07608405140974206,Kelletia_kelletii:0.07608405140974206):0.08020126212874068,Penion_benthicolus:0.15628531353848274):0.025912473325740593):0.11139646706602296):0.09222376963158901,(((Tritia_reticulata:0.13016696294312416,Tritia_obsoleta:0.13016696294312416):0.19130657258191744,(Cominella_virgata_brookesi:0.13958209856047304,Cominella_adspersa:0.13958209856047304):0.18189143696456855):0.03860285613792408,(Buccinum_undatum:0.053631650636325745,Volutopsius_norwegicus:0.053631650636325745):0.30644474102663993):0.025741631898869632):0.019914164730281847,(Colus_islandicus:0.22996781624979246,Austrofusus_glans:0.22996781624979246):0.1757643720423247):0.06484776723141172,((Paretifusus_carinatus:0.21838333018639589,Glaphyrina_caudata:0.21838333018639589):0.1280386542969889,Taron_dubius:0.3464219844833848):0.12415797104014409);
