# Supplementary material for: Genome statistics and phylogenetic reconstructions for Southern Hemisphere whelks (Gastropoda: Buccinulidae)
Source: Data Brief. 2017 Nov 7;16:172–81. doi: 10.1016/j.dib.2017.11.021 (PMC5702863; doi:10.1016/j.dib.2017.11.021)
Supplement: Supplementary file 3 — Supplementary material [file mmc3.zip › mmc3.NWK]

((((((((((Penion_sulcatus_Phoenix9:9.38643060249848E-5,Penion_sulcatus_Phoenix1:9.38643060249848E-5):6.554475216442113E-4,(Penion_chathamensis_M190082_2:6.112259031599513E-5,Penion_chathamensis_M190085:6.112259031599513E-5):6.88189237353201E-4):7.653479785672767E-4,(Penion_cuvierianus_cuvierianus_M183927:2.350262480422683E-4,Penion_cuvierianus_cuvierianus_M183792:2.350262480422683E-4):0.0012796335581942045):7.9368118496994E-4,(Penion_mandarinus_C456980:4.799152547066386E-4,Penion_maximus_C487648:4.799152547066386E-4):0.0018284257364997742):0.0017312252818504027,((Kelletia_lischkei_KL2:4.91311583674635E-4,Kelletia_kelletii_KK12:4.91311583674635E-4):0.001825907327269359,Penion_benthicolus_M183832:0.002317218910943994):0.0017223473621128214):0.0013612728399332707,(Volutopsius_norwegicus_20140781:0.0020985160042053972,Buccinum_undatum_20140783:0.0020985160042053972):0.003302323108784689):9.84736772303439E-4,(Colus_islandicus_20140782:0.004274844948064679,Austrofusus_glans_SFKH-TMP014:0.004274844948064679):0.0021107309372288465):7.324675775283581E-4,(Cominella_virgata_brookesi_SFKH-TMP010:0.003102103447484278,Cominella_adspersa_SFKH-TMP009:0.003102103447484278):0.004015940015337605):9.762805966647397E-4,(((((Buccinulum_pertinax_finlayi_M302870_2:2.777731877106346E-4,Buccinulum_fuscozonatum_M302907_2:2.777731877106346E-4):2.651371852719544E-4,Buccinulum_linea_SFKH-TMP016:5.42910372982589E-4):9.804969238507103E-4,Buccinulum_pallidum_M258277_6:0.0015234072968332993):9.245237163765592E-4,((Buccinulum_vittatum_littorinoides_SFKH-TMP011:1.7190575723448082E-4,Buccinulum_vittatum_vittatum_SFKH-TMP012:1.7190575723448082E-4):4.8733264861334884E-4,Buccinulum_robustum_M314755_1:6.592384058478297E-4):0.0017886926073620289):0.0011200628856803982,(((Aeneator_benthicolus_M274111:0.0010154648880468789,Aeneator_otagoensis_M279437:0.0010154648880468789):8.436799176894357E-4,Aeneator_recens_M190119:0.0018591448057363145):4.801907794293207E-4,Aeneator_elegans_SFKH-TMP015:0.0023393355851656352):0.0012286583137246215):0.004526330160596366):4.3793030819798927E-4,((Pararetifusus_carinatus_SFKH-TMP005:0.0034270082472036287,Glaphyrina_caudata_SFKH-TMP004:0.0034270082472036287):0.004480649619644249,Taron_dubius_SFKH-TMP006:0.007907657866847877):6.245965008367348E-4);
