# Supplementary material for: Genome statistics and phylogenetic reconstructions for Southern Hemisphere whelks (Gastropoda: Buccinulidae)
Source: Data Brief. 2017 Nov 7;16:172–81. doi: 10.1016/j.dib.2017.11.021 (PMC5702863; doi:10.1016/j.dib.2017.11.021)
Supplement: Supplementary file 4 — Supplementary material [file mmc4.zip]

Archive with 1 entries (1 files):
- mmc4.NWK
