# Supplementary material for: Genome statistics and phylogenetic reconstructions for Southern Hemisphere whelks (Gastropoda: Buccinulidae)
Source: Data Brief. 2017 Nov 7;16:172–81. doi: 10.1016/j.dib.2017.11.021 (PMC5702863; doi:10.1016/j.dib.2017.11.021)
Supplement: Supplementary file 4 — Supplementary material [file mmc4.zip › mmc4.NWK]

(((Austrofusus_glans:90.54874084932061,Colus_islandicus:90.54874084932061):55.82566590886731,(((Buccinum_undatum:23.177959749752603,Volutopsius_norwegicus:23.177959749752603):99.28805965760542,(Cominella_adspersa:54.26902047866605,Cominella_virgata_brookesi:54.26902047866605):68.19699892869197):15.411315889933562,(((((Aeneator_benthicolus:9.98789984059269,Aeneator_otagoensis:9.98789984059269):6.267323330749591,Aeneator_recens:16.25522317134225):2.8389638228347707,Aeneator_elegans:19.094186994177022):23.672834636282985,((Buccinulum_vittatum_vittatum:9.638384058828194,Buccinulum_robustum:9.638384058828194):26.33598449102317,((Buccinulum_fuscozonatum:1.9830442177843963,Buccinulum_pertinax_finlayi:1.9830442177843963):14.600178980167698,Buccinulum_pallidum:16.583223197952094):19.39114535189927):6.792653080608645):72.84932830133829,(((Kelletia_kelletii:33.07998717963426,Kelletia_lischkei:33.07998717963426):33.655286713837924,Penion_benthicolus:66.73527389347218):11.037538831699877,((Penion_sulcatus:40.61636462583101,(Penion_cuvierianus_cuvierianus:34.51448600827399,Penion_chathamensis:34.51448600827399):6.10187861755702):28.225296420269572,(Penion_mandarinus:7.245357959922416,Penion_maximus:7.245357959922416):61.59630308617817):8.931151679071476):37.84353720662624):22.260985365493283):8.497071460896336):13.17660670681957,((Glaphyrina_caudata:82.83532328723355,Pararetifusus_carinatus:82.83532328723355):58.740165542431825,Taron_dubius:141.57548882966537):17.97552463534211);
