# Supplementary material for: Genome statistics and phylogenetic reconstructions for Southern Hemisphere whelks (Gastropoda: Buccinulidae)
Source: Data Brief. 2017 Nov 7;16:172–81. doi: 10.1016/j.dib.2017.11.021 (PMC5702863; doi:10.1016/j.dib.2017.11.021)
Supplement: Supplementary file 5 — Supplementary material [file mmc5.zip › mmc5.NWK]

(((((((((Aeneator_otagoensis_M279437:7.663907653982136,Aeneator_benthicolus_M274111:7.663907653982136):5.146954990044833,Aeneator_recens_M190119:12.810862644026969):2.535115869582995,Aeneator_elegans_SFKH-TMP015:15.345978513609964):11.587513766975093,Aeneator_valedictus_SFKH-TMP013:26.933492280585057):11.129485710380195,(((Buccinulum_pertinax_finlayi_M302870_2:1.5400945720953132,Buccinulum_fuscozonatum_M302907_2:1.5400945720953132):11.668126584140367,Buccinulum_pallidum_M258277_6:13.20822115623568):18.755172373457214,(Buccinulum_vittatum_vittatum_SFKH-TMP012:6.680328520255813,Buccinulum_robustum_M314755_1:6.680328520255813):25.28306500943708):6.099584461272357):71.83244417491845,((((Penion_cuvierianus_cuvierianus_M183792:27.565125155273165,Penion_chathamensis_M190085_3:27.565125155273165):4.78642914809592,Penion_sulcatus_Phoenix9:32.351554303369085):25.41349386779126,(Penion_maximus_C487648:5.6103597392212805,Penion_mandarinus_C456980:5.6103597392212805):52.154688431939064):8.566110457945115,((Kelletia_lischkei_KL2:27.03903903142239,Kelletia_kelletii_KK12:27.03903903142239):30.61071185638056,Penion_benthicolus_M183832:57.64975088780295):8.681407741302507):43.56426353677824):31.721623847656303,((Austrofusus_glans_SFKH-TMP014:80.39761355002275,Colus_islandicus_20140782:80.39761355002275):49.242847982011,(Buccinum_undatum_20070640:18.89091031413139,Volutopsius_norwegicus_20140783:18.89091031413139):110.74955121790236):11.97658448150625):4.528038447276458,((Tritia_obsoleta_NC_007781:45.901601517943675,Tritia_reticulata_NC_013248:45.901601517943675):74.69087224155697,(Cominella_virgata_brookesi_SFKH-TMP010:51.075141736512236,Cominella_adspersa_SFKH-TMP009:51.075141736512236):69.51733202298841):25.552610701315814):15.349906366477143,((Pararetifusus_carinatus_SFKH-TMP005:79.51086472914201,Glaphyrina_caudata_SFKH-TMP004:79.51086472914201):60.929075096879615,Taron_dubius_SFKH-TMP006:140.43993982602163):21.055051001271977);
