# Supplementary material for: Genome statistics and phylogenetic reconstructions for Southern Hemisphere whelks (Gastropoda: Buccinulidae)
Source: Data Brief. 2017 Nov 7;16:172–81. doi: 10.1016/j.dib.2017.11.021 (PMC5702863; doi:10.1016/j.dib.2017.11.021)
Supplement: Supplementary file 6 — Supplementary material [file mmc6.zip › mmc6.NWK]

(((Pararetifusus_carinatus_SFKH-TMP005:0.165274,Glaphyrina_caudata_SFKH-TMP004:0.165274):0.12115,Taron_dubius_SFKH-TMP006:0.286423):0.129122,(((((Buccinum_undatum_20070640:0.059267,((((Buccinum_pemphigus_HQ834057:7.34E-4,Buccinum_pemphigus_HQ834059:7.34E-4):0.030726,((Buccinum_yokomaruae_JN052996:5.41E-4,Buccinum_yokomaruae_JN052997:5.41E-4):0.003826,Buccinum_yokomaruae_JN052995:0.004367):0.027093):0.011426,(Buccinum_middendorfi_FJ710072:8.27E-4,Buccinum_middendorfi_FJ710071:8.27E-4):0.042059):0.008846,(Buccinum_bayani_FJ710069:6.93E-4,Buccinum_bayani_FJ710068:6.93E-4):0.051039):0.007534):0.010401,Volutopsius_norwegicus_20140783:0.069667):0.187492,(Tritia_reticulata_NC_013248:0.123947,Tritia_obsoleta_NC_007781:0.123947):0.133213):0.067149,(Austrofusus_glans_SFKH-TMP014:0.242827,Colus_islandicus_201407823:0.242827):0.081481):0.053704,(((Cominella_adspersa_SFKH-TMP009:0.134428,Cominella_virgata_brookesi_SFKH-TMP010:0.134428):0.118584,(Pareuthria_fuscata_FM999174:0.005234,(Pareuthria_fuscata_KP694137:0.001286,(Pareuthria_fuscata_KP694139:4.36E-4,Pareuthria_fuscata_KP694138:4.36E-4):8.5E-4):0.003948):0.247778):0.07561,((((Aeneator_valedictus_SFKH-TMP013:0.064051,(Aeneator_recens_M190119:0.036352,(Aeneator_elegans_SFKH-TMP015:0.028843,(Aeneator_otagoensis_M279437:0.016266,Aeneator_benthicolus_M274111:0.016266):0.012577):0.00751):0.027699):0.039625,(Buccinulum_pallidum_M258277_6:0.037668,(Buccinulum_fuscozonatum_M302907_2:0.005258,Buccinulum_pertinax_finlayi_M302870_2:0.005258):0.032409):0.066008):0.021795,(Buccinulum_vittatum_vittatum_SFKH-TMP012:0.026864,Buccinulum_robustum_M314755_1:0.026864):0.098607):0.110491,(((((Kelletia_lischkei_KL1:4.86E-4,Kelletia_lischkei_HM180634:4.86E-4):0.003158,(((Kelletia_lischkei_KL3:4.7E-4,Kelletia_lischkei_HM180636:4.7E-4):9.23E-4,(Kelletia_lischkei_HM180633:4.78E-4,Kelletia_lischkei_HM180632:4.78E-4):9.15E-4):8.03E-4,(Kelletia_lischkei_HM180635:4.65E-4,Kelletia_lischkei_KL2:4.65E-4):0.001731):0.001449):0.059253,Kelletia_kelletii_KK12:0.062897):0.048054,((Antarctoneptunea_aurora_MNA0095:6.55E-4,Antarctoneptunea_aurora_MNA0096:6.55E-4):0.060722,(Penion_benthicolus_M274268:0.011946,Penion_benthicolus_M183832:0.011946):0.049431):0.049574):0.042392,((Penion_mandarinus_C456980:0.013836,Penion_maximus_C487648:0.013836):0.117322,(((Penion_chathamensis_M190082_2:6.93E-4,Penion_chathamensis_M190085_3:6.93E-4):0.05583,Penion_cuvierianus_cuvierianus_M183792:0.056523):0.024221,(Penion_sulcatus_Phoenix9:0.003587,Penion_sulcatus_Phoenix1:0.003587):0.077157):0.050414):0.022184):0.082619):0.092661):0.04939):0.037533);
