# Supplementary material for: Genome statistics and phylogenetic reconstructions for Southern Hemisphere whelks (Gastropoda: Buccinulidae)
Source: Data Brief. 2017 Nov 7;16:172–81. doi: 10.1016/j.dib.2017.11.021 (PMC5702863; doi:10.1016/j.dib.2017.11.021)
Supplement: Supplementary file 7 — Supplementary material [file mmc7.zip › mmc7.NWK]

(((((((((Penion_sulcatus_Phoenix9:3.228438644060083E-4,Penion_sulcatus_Phoenix1:3.228438644060083E-4):0.0010605963461119694,(Penion_chathamensis_M190082_2:1.4782484581233116E-4,Penion_chathamensis_M190085:1.4782484581233116E-4):0.0012356153647056466):0.001736280754910096,(Penion_cuvierianus_cuvierianus_M183927:6.135221122418669E-4,Penion_cuvierianus_cuvierianus_M183792:6.135221122418669E-4):0.002506198853186207):0.0030670380649328744,(Penion_maximus_C487648:8.471348032124716E-4,Penion_mandarinus_C456980:8.471348032124716E-4):0.0053396242271484765):0.0036133859064998147,(((Kelletia_kelletii_KK12:0.0010113756175148536,Kelletia_kelletii_FJ710099:0.0010113756175148536):9.408383614121496E-4,Kelletia_lischkei_KL2:0.0019522139789270032):0.0056363596882390635,Penion_benthicolus_M183832:0.007588573667166067):0.002211571269694696):0.005919944260415404,((((Buccinulum_vittatum_vittatum_SFKH-TMP012:5.754779499699929E-4,Buccinulum_vittatum_littorinoides_SFKH-TMP011:5.754779499699929E-4):0.002598360726776189,Buccinulum_robustum_M314755_1:0.0031738386767461817):0.0021164697749603036,((Buccinulum_fuscozonatum_M302907_2:0.0011087296816116362,Buccinulum_pertinax_finlayi_M302870_2:0.0011087296816116362):0.0024228613648899344,Buccinulum_pallidum_M258277_6:0.0035315910465015705):0.0017587174052049147):0.002301951685364057,(((Aeneator_recens_M190119:0.0023183577790208566,Aeneator_elegans_SFKH-TMP015:0.0023183577790208566):0.001396860494525332,Aeneator_benthicolus_M274111:0.0037152182735461885):0.0018567623365789224,(Aeneator_valedictus_SFKH-TMP013:0.004344046554133451,Aeneator_otagoensis_M279437:0.004344046554133451):0.00122793405599166):0.0020202795269454316):0.008127829060205625):0.00431093110160103,((((((Neptunea_polycostata_FJ710107:7.010876411319769E-4,Neptunea_constricta_FJ710102:7.010876411319769E-4):0.001208371629361769,(Neptunea_eulimata_FJ710103:0.0012374286369478196,Neptunea_intersculpta_FJ710105:0.0012374286369478196):6.720306335459263E-4):0.001045673950396911,(Neptunea_kuroshio_FJ710106:0.0013133077610626188,Neptunea_frater_FJ710104:0.0013133077610626188):0.001641825459828038):0.002078113099646754,Neptunea_arthitica_FJ710101:0.005033246320537411):0.00627971035617495,((((Buccinum_undatum_20140783:1.3612345439829518E-4,Buccinum_undatum_EU391567:1.3612345439829518E-4):5.287997753371729E-4,Buccinum_undatum_FN677456:6.64923229735468E-4):0.003475963365630644,(Buccinum_tsubai_FJ712705:0.0013935170339818698,Buccinum_tenuissimum_FJ710096:0.0013935170339818698):0.0027473695613842424):0.0021740446464823763,Volutopsius_norwegicus_20140781:0.0063149312418484885):0.004998025434863872):0.006031262850105504,((Neobuccinum_eatoni_FM999149:0.010713469125155306,Austrofusus_glans_SFKH-TMP014:0.010713469125155306):0.003442790079584623,Colus_islandicus_20140782:0.014156259204739929):0.0031879603220779356):0.0026868007720593327):9.239824029341794E-4,(Cominella_adspersa_SFKH-TMP009:0.008476105072633692,Cominella_virgata_brookesi_SFKH-TMP010:0.008476105072633692):0.012478897629177685):0.001056299553034816,((Pararetifusus_carinatus_SFKH-TMP005:0.005720425929463585,Glaphyrina_caudata_SFKH-TMP004:0.005720425929463585):0.014752079938931182,Taron_dubius_SFKH-TMP006:0.020472505868394768):0.001538796386451425);
