# Supplementary material for: Genome statistics and phylogenetic reconstructions for Southern Hemisphere whelks (Gastropoda: Buccinulidae)
Source: Data Brief. 2017 Nov 7;16:172–81. doi: 10.1016/j.dib.2017.11.021 (PMC5702863; doi:10.1016/j.dib.2017.11.021)
Supplement: Supplementary file 8 — Supplementary material [file mmc8.zip › mmc8.NWK]

((Taron_dubius_SFKH-TMP006:0.09909,(Pararetifusus_carinatus_SFKH-TMP005:0.058588,Glaphyrina_caudata_SFKH-TMP004:0.058588):0.040503):0.009669,((Tritia_obsoleta_NC_007781:0.023827,Tritia_reticulata_NC_013248:0.023827):0.071826,(((Pareuthria_plumbea_FM999126:0.049116,(Cominella_virgata_brookesi_SFKH-TMP010:0.024231,(Cominella_adspersa_AB044260:0.001255,Cominella_adspersa_SFKH-TMP009:0.001255):0.022976):0.024885):0.015435,((Austrofusus_glans_SFKH-TMP014:0.032099,Colus_islandicus_20140782:0.032099):0.027292,(Neptunea_intersculpta_AB044265:0.034984,(Buccinum_undatum_20140783:0.015372,(Buccinum_opisoplectum_AB044257:0.009754,Volutopsius_norwegicus_20140781:0.009754):0.005618):0.019612):0.024407):0.00516):0.012379,(((Aeneator_recens_M190119:0.008041,(Aeneator_elegans_SFKH-TMP015:0.004002,Aeneator_benthicolus_M274111:0.004002):0.004039):0.019222,(Buccinulum_pallidum_M258277_6:0.009864,(Buccinulum_linea_AB044256:0.006122,(Buccinulum_fuscozonatum_M302907_2:0.003421,Buccinulum_pertinax_finlayi_M302870_2:0.003421):0.002702):0.003741):0.0174):0.041518,((Kelletia_kelletii_AB121037:0.005842,(Kelletia_lischkei_KL2:7.44E-4,Kelletia_lischkei_AB044263:7.44E-4):0.005098):0.035518,(Penion_benthicolus_M183832:0.033349,((Penion_maximus_C487648:0.003758,Penion_mandarinus_C456980:0.003758):0.019461,(Penion_cuvierianus_cuvierianus_M183792:0.014916,((Penion_chathamensis_M190082_2:0.001206,(Penion_chathamenesis_AB044266:3.7E-4,Penion_chathamensis_M190085:3.7E-4):8.36E-4):0.010742,(Penion_sulcatus_AB044267:0.003386,(Penion_sulcatus_Phoenix1:0.00114,Penion_sulcatus_Phoenix9:0.00114):0.002246):0.008563):0.002968):0.008303):0.01013):0.008011):0.027421):0.008148):0.018723):0.013106);
